# Supplementary material for: SNooPy: a statistical framework for long-read metagenomic variant calling
Source: Nucleic Acids Res. 2026 Jun 3;54(10):gkag556. doi: 10.1093/nar/gkag556 (PMC13233072; doi:10.1093/nar/gkag556)
Supplement: gkag556_Supplemental_Files [file gkag556_supplemental_files.zip]

Archive with 2 entries (2 files):
- results.ods
- snoopy_supp_mat_review1.pdf
