# Supplementary material for: SNooPy: a statistical framework for long-read metagenomic variant calling
Source: Nucleic Acids Res. 2026 Jun 3;54(10):gkag556. doi: 10.1093/nar/gkag556 (PMC13233072; doi:10.1093/nar/gkag556)
Supplement: gkag556_Supplemental_Files [file gkag556_supplemental_files.zip › results.ods]

## Sheet: ecoli
	nb strains	2	4	6	8	10		divergence	ME8067 (0.07%)	LD27-1 (0.27%)	Y5 (0.38%)	EC590 (0.45%)	RM14721 (0.57%)	AMSCJX03 (0.91%)	H5 (1.09%)	UMN026 (2.4%)		error rate	0.1	0.5	1	2	3	5	coverage_4strains	20	10	5	3	2	1	coverage_1strain	20	10	5	3	2	1
								(not shown in paper)																	(precision is not relevant)
snoopy	precision	0.972816169934029	0.955772407806681	0.943638099785152	0.949992158268546	0.946798979788671			0.765063907486306	0.905940054495913	0.925616449578111	0.958088644371639	0.968544426943389	0.956598529156292	0.966951059441215	0.982954720586876			0.921435742971888	0.936243775318007	0.932589082884403	0.922781499202552	0.916272320844989	0.856144291754757		0.222134219645004	0.212997987353155	0.199562112440121	0.176397927211376	0.16722802035977	0.149659967211124		0.947764794730328	0.973386183465459	0.931893136191593	0.880599898567875	0.840888386265825	0.831234096692112
snoopy	recall	0.980164541121968	0.953590571628325	0.929406844435471	0.909604519774011	0.923512028008885			0.930324623911322	0.956839690278176	0.960590157441331	0.977248025505398	0.974283374283374	0.979718103606077	0.981352106620808	0.986310839141028			0.932437379072321	0.940680892203577	0.940705019357468	0.930584645831615	0.936536748516782	0.886580820060996		0.947611995557201	0.87449092928545	0.648278415401703	0.35190670122177	0.245279526101444	0.0744168826360607		0.974949748743719	0.972110552763819	0.928266331658291	0.790904522613065	0.605628140703518	0.273165829145729
snoopy	F1	0.976476530875556	0.954680243121345	0.936468408103612	0.929359759687806	0.935010532789446			0.839639738996668	0.930694467326399	0.942779065370286	0.967573498238749	0.971405424433313	0.968020292797207	0.974098359753577	0.984629920033369			0.926903916933508	0.938457089009472	0.936629470212322	0.92666664589316	0.926293717264333	0.871096770372035	#DIV/0 !	0.359902085467243	0.342559459772942	0.305179584552802	0.234999314132144	0.198869620382005	0.0994054336524477	#DIV/0 !	0.96116508987435	0.972747949909443	0.930076198284221	0.833345617952806	0.704126998092911	0.41120022905623
bcftools	precision	0.994267392149242	0.979544742784618	0.964200036907179	0.956476339645925	0.920088378986661			0.98961661341853	0.973416149068323	0.966355791859148	0.990854264696136	0.990184472723686	0.981998564876923	0.99077778862106	0.995291641867188			0.949669499527857	0.96387661537183	0.956778757631553	0.958340683647022	0.961099846125085	0.966895654060308		0.241856202616013	0.190433910455614	0.165559145004436	0.158561872909699	0.158454090260968	0.153959115561118		0.967024013722127	0.976617917505911	0.971579470904483	0.966429493695228	0.960132890365449	0.945180051973766
bcftools	recall	0.977155941318991	0.866614508772514	0.496675848343693	0.42515704192419	0.268969054700147			0.924782264449723	0.953111557212504	0.954847014555897	0.973480182595464	0.967676767676768	0.97799743730551	0.978960662080825	0.982729899711032			0.921246666318046	0.925557627235688	0.924573796101338	0.919139111074462	0.922670969259988	0.915554049474754		0.85190670122177	0.3598667160311	0.103665309144761	0.0505368382080711	0.0588670862643466	0.0433172898926324		0.970527638190955	0.967587939698492	0.912763819095477	0.771356783919598	0.600326633165829	0.327587939698492
bcftools	F1	0.985637405223525	0.919625633999885	0.655627046950199	0.588654930691108	0.416254580351611			0.95610157660909	0.963156853264656	0.960566932105728	0.982090388784696	0.97880124515157	0.979993917148743	0.984833777883382	0.988970883112793			0.935242184032766	0.944328553970039	0.940400634870185	0.938330635088924	0.941493433635753	0.940524710787278	#DIV/0 !	0.376752436963595	0.249066865193827	0.127497630204989	0.0766452903929468	0.0858428133831166	0.0676116500098918	#DIV/0 !	0.96877265819985	0.972081958472187	0.941253744075006	0.857944334978833	0.738748217141196	0.486545211532834
longshot	precision	0.985915492957747	0.974505905742019	0.96152619153959	0.976469197114816	0.910993906833519			1	0.798245614035088	0.977395252057127	0.997752019669828	0.916666666666667	0.992455601548938	0.825278810408922	0.902328589909444			0.967846790890269	0.973899758095319	0.971748183228546	0.98237783438954	0.975408981973533	0.9722494147691		0.19261304798067	0.304669627237249	0.136371365414045	0.104593929450369	0.119711629671789	0.123747790218032		0.996493638797413	0.998794954877755	0.997663872474921	1	1	1
longshot	recall	0.00532495540349853	0.11086326863535	0.180629065055306	0.186440677966102	0.112162594586455			0.121140142517815	0.0114711786636077	0.938706802653728	0.967683501195566	0.0018564018564019	0.969650375251693	0.00182717110920039	0.00860105388407273			0.66281441196465	0.661936330363925	0.670702302519867	0.641065391275666	0.657725339921679	0.646645205015249		0.232506479081822	0.309885227693447	0.0612736023694928	0.00833024805627547	0.00499814883376526	0.00370233246945573		0.95821608040201	0.865577889447236	0.334974874371859	0.0683668341708543	0.0117587939698492	0.000251256281406986
longshot	F1	0.0105926993602767	0.199078640826498	0.304126038909589	0.313100065661467	0.199733745719429			0.216101694915255	0.0226173351932571	0.957660443744925	0.982487756498801	0.00370529986674799	0.980920457754005	0.00364626936114452	0.0170396844055493			0.786800839380591	0.788171426910039	0.793635789469659	0.775842876211977	0.785668631942897	0.776703331342307	#DIV/0 !	0.210687953671065	0.307255295602016	0.0845553004730837	0.0154314761770283	0.0095956636183993	0.0071895648601458	#DIV/0 !	0.976980079789103	0.927426970056137	0.50154977279233	0.127983819759648	0.0232442634349855	0.000502386335091587
nanocaller	precision	0.996843558887355	0.955218554861731	0.944505714858632	0.94057504670957	0.90293429725707			1	0.996997816593886	0.993349397590361	0.99521498854293	0.995308994493168	0.987288406259981	0.992301027354871	0.996307413245805			0.948922927847346	0.977973650722359	0.97298710352039	0.977887224846718	0.938707146945958	0.889115274743741		0.375739753721742	0.294928203554009	0.222470021655516	0.204436171862882	0.1719972422889	0.150552325581395		0.983642529423499	0.983720555389256	0.960069656605157	0.958135803369557	0.917652780029178	0.915211970074813
nanocaller	recall	0.971245240821108	0.382195292472617	0.218889257437879	0.18378644826148	0.135592741783684			0.711005542359462	0.901778032692859	0.904148925636202	0.956814723570756	0.953972153972154	0.965842943437672	0.969690455717971	0.972111734375885			0.688159110320905	0.718803950003453	0.685712830265571	0.664187350540117	0.622228945024286	0.586106404608607		0.279711218067382	0.111069974083673	0.0599777860051832	0.0346168085894113	0.0322102924842651	0.0236949278045169		0.966381909547739	0.949045226130653	0.696155778894472	0.303140703517588	0.135502512562814	0.0123869346733668
nanocaller	F1	0.983877925178923	0.545949237296003	0.355411806814216	0.307489980635771	0.235778814442222			0.831096714484036	0.94700038446859	0.946652526243582	0.975637151675403	0.974202275635867	0.976447938815422	0.980865456070312	0.984060867963139			0.797773040771002	0.828595713236463	0.804473102068576	0.791072871760361	0.748385229524279	0.706491999482313	#DIV/0 !	0.320691031712009	0.161368546607228	0.0944830088215951	0.0592080284189696	0.0542593248262503	0.0409455691970373	#DIV/0 !	0.974935828392117	0.966071839501005	0.807085829333722	0.460565086105779	0.236136604409351	0.0244430450005278
deepvariant	precision	0.969293636894338	0.964429854479309	0.950435050910213	0.961716666461833	0.955422275482542			0.869353717859625	0.910999343975508	0.895658318285311	0.93862903716319	0.931340801680378	0.935706800351205	0.956213210488355	0.975002310797071			0.949436705995153	0.949061304979281	0.930224941373754	0.90060377930477	0.816873131140538	0.657728797316723		0.22098861060906	0.213521755938319	0.185188535588825	0.163874193892641	0.158601695567215	0.150016879968082		0.931171986957154	0.972009049372311	0.987398254388546	0.996087564042851	0.998429718695321	0.998516173706598
deepvariant	recall	0.978780052717059	0.951343343210041	0.924157424900131	0.853145262199977	0.688283514663253			0.927157561361837	0.946515629480929	0.954946034260818	0.977103108470401	0.971935571935572	0.979535053999634	0.980008598452279	0.984758343248909			0.921699872753578	0.928889579448933	0.922247503905454	0.922289106951431	0.755575723961747	0.928227719417147		0.943724546464273	0.866716031099593	0.449463161791929	0.169011477230655	0.118104405775639	0.0499814883376527		0.970452261306533	0.963366834170854	0.896331658291457	0.714597989949749	0.503040201005025	0.20713567839196
deepvariant	F1	0.97401374709496	0.95784190232804	0.937112060907335	0.904183403280329	0.80014489904347			0.897325702692919	0.928417945310215	0.92435247752715	0.957479731185914	0.951205266136307	0.957119445909879	0.96796468659235	0.97985604340218			0.935362710602883	0.938867106443921	0.926219045728627	0.911317457646099	0.785029675774431	0.76991026561762	#DIV/0 !	0.358118005371985	0.342633318480241	0.262302693199713	0.166403194804499	0.135389562565267	0.0749812810983892	#DIV/0 !	0.950406434113331	0.967668646325095	0.939663705282489	0.832183529483458	0.669011453099401	0.343097926098741
clair3	precision	0.997745571658615	0.932486825179468	0.969504790176764	0.965922960503832	0.937893319409712	:n		0.997724687144482	0.994720375439969	0.991439054219323	0.991403797279115	0.997352162400706	0.9917343387471	0.989676572383339	0.974047906789378			0.959924730234336	0.967956317131875	0.98046266670442	0.948979591836735	0.973574408901252	0.965522304778127		0.332758475645663	0.242832667047401	0.196275537877418	0.177075468306188	0.169504176292874	0.147347112721074		0.994960607566186	0.990489468704875	0.92000815723062	0.827897052940392	0.782434630301514	0.762836641505918
clair3	recall	0.70907106152986	0.342394380264341	0.277368367920855	0.226822887043567	0.145361969657042			0.647664291369755	0.67866360768569	0.889097930488167	0.92283167886385	0.713458913458913	0.926670327658796	0.858447979363715	0.696764689217519			0.507887535079921	0.41117671431531	0.532686952387421	0.422379813638987	0.454125279416461	0.498187055235513		0.288411699370604	0.104961125509071	0.0510921880784895	0.0249907441688264	0.0309144761199556	0.0144390966308775		0.961532663316583	0.940301507537689	0.857713567839196	0.752060301507538	0.453894472361809	0.193140703517588
clair3	F1	0.828996504810331	0.50087529292714	0.431334911007406	0.367376562263725	0.2517117093516			0.785456400789852	0.806844723556625	0.937483727764766	0.955889536138502	0.831850810604283	0.95809898790437	0.919403243664461	0.812397738297006			0.664299947100653	0.577175789432572	0.690321252130879	0.584572974155021	0.619352590874291	0.657248941520929
gatk	precision	0.99	0.98	0.77	0.999
gatk	recall	0.09	0.004	0.004	0.02
gatk	F1																								Computed only on the variant specific to the downsampled strain

## Sheet: zymo
snoopy	precision	0.88
snoopy	recall	0.94
snoopy	F1	0.909010989010989
bcftools	precision	0.92
bcftools	recall	0.48
bcftools	F1	0.630857142857143
longshot	precision	0.96
longshot	recall	0.66
longshot	F1	0.782222222222222
nanocaller	precision	0.9
nanocaller	recall	0.31
nanocaller	F1	0.461157024793388
deepvariant	precision	0.87
deepvariant	recall	0.93
deepvariant	F1	0.899
clair3	precision	0.93
clair3	recall	0.27
clair3	F1	0.4185

## Sheet: human_gut
		all contigs
snoopy	precision	0.95
snoopy	recall	0.962
snoopy	F1	0.955962343096234
bcftools	precision	0.956
bcftools	recall	0.174
bcftools	F1	0.294414159292035
longshot	precision	0.988
longshot	recall	0.081
longshot	F1	0.149724976613658
nanocaller	precision	0.704
nanocaller	recall	0.005
nanocaller	F1	0.00992947813822285
deepvariant	precision	0.925
deepvariant	recall	0.325
deepvariant	F1	0.481
clair3	precision	0.969
clair3	recall	0.075
clair3	F1	0.139224137931034

## Sheet: soil
snoopy	precision	0.927
snoopy	recall	0.899
snoopy	F1	0.912785323110624
bcftools	precision	0.923
bcftools	recall	0.615
bcftools	F1	0.738159947984395
longshot	precision	0.989
longshot	recall	0.246
longshot	F1	0.393998380566802
nanocaller	precision	0.879
nanocaller	recall	0.288
nanocaller	F1	0.433850899742931
deepvariant	precision	0.932
deepvariant	recall	0.777
deepvariant	F1	0.847471035693388
clair3	precision	0.936
clair3	recall	0.195
clair3	F1	0.322758620689655

## Sheet: times
	zymo	zymo	human gut	human gut	soil	soil
	Time (h)	RAM (G)	time (h)	RAM (G)	time (h)	RAM (G)
bcftools	1.75	3.4	3.6	13	0.5	7.5
clair	1.5	2.3	18.1	4.8	0.5	1.3
deepvariant	1.1	4.8	1	5.5	1.1	5.2
longshot	1.25	5.4	86	143	22	27.6
nanocaller	0.6	4.7	1.5	51	0.3	3
snoopy	0.35	0.9	2.5	2.1	1.1	3.3
